# Supplementary material for: Revealing carbon capture chemistry with 17-oxygen NMR spectroscopy
Source: Nat Commun. 2022 Dec 15;13:7763. doi: 10.1038/s41467-022-35254-w (PMC9755136; doi:10.1038/s41467-022-35254-w)
Supplement: Supplementary file 3 — Source Data [file 41467_2022_35254_MOESM3_ESM.xlsx]

## Sheet: Ark1
Structure	Site	Colour	Diso	CQ	etaQ
e-2-Mg2(dobpdc)	M-OCO	Blue	174.09	-7.3	0.91
	M-OCO	Red	175.05	-7.25	0.68
ee-2- Mg2(dobpdc)	M-OCO	Blue	169.1	-7.35	0.95
	M-OCO	Red	185.47	-6.97	0.72
mm-2- Mg2(dobpdc)	M-OCO	Blue	177.14	-7.37	0.93
	M-OCO	Red	164.95	-7.15	0.66
dmen- Mg2(dobpdc)	M-OCO	Blue	160.17	7.68	0.96
	M-OCO	Red	202.07	6.48	0.91
mpn- Mg2(dobpdc)	M-OCO	Blue	161.76	7.64	0.88
	M-OCO	Red	199.02	6.73	0.91
dmpn- Zn2(dobpdc)	M-OCO	Blue	170.73	-8.28	0.91
	M-OCO	Red	192.46	-6.9	0.95
343- Mg2(dobpdc)*	M-OCO	Blue	164.73	7.52	0.84
	M-OCO	Red	183.41	-7.11	0.72
e2- Mg2(dobpdc)	M-OCOH	Grey	175.74	7.26	0.98
	M-OCOH	Yellow	135.75	-7.94	0.37
m-2-Mg2(dobpdc)	M-OCO	Blue	176.03	-7.31	0.96
	M-OCO	Red	171	-7.32	0.67
i-2-Mg2(dobpdc)	M-OCO	Blue	168.78	-7.56	0.43
	M-OCO	Red	224.16	7.94	0.5
m-2-m-Mg2(dobpdc)	M-OCO	Blue	151.18	-7.64	0.97
	M-OCO	Red	194.47	-6.92	0.88
pn-Mg2(dobpdc)	M-OCO	Blue	158.73	7.75	0.73
	M-OCO	Red	195.46	6.74	0.84
dmpn-Mg2(dobpdc)	M-OCO	Blue	172.59	-7.63	0.94
	M-OCO	Red	192.79	-6.93	0.98
e2e-Mg2(dobpdc)	M-OCO	Blue	161.16	-7.61	0.93
	M-OCO	Red	200.56	-7.04	0.98
343- Mg2(dobpdc)	M-OCO	Blue	170.73	-7.47	0.87
	M-OCO	Red	188.99	-7.14	0.85
pn-Mg2(dobpdc)	M-OCO	Blue	168.2	-7.57	0.98
	M-OCO	Red	181.21	-7.23	0.97
	COOH	Grey	220.59	7.64	0.59
	COOH	Yellow	117.34	-8.21	0.46
dmpn-Mg2(dobpdc)	M-OCO	Blue	165.56	-7.56	0.96
	M-OCO	Red	182.68	-7.23	0.87
	COOH	Grey	229.71	7.87	0.55
	COOH	Yellow	130.65	-8.18	0.39
ii-2-Mg2(dobpdc)	M-OCO	Blue	175.77	-7.36	0.93
	M-OCO	Red	203.04	6.62	0.98
	COOH	Grey	179.35	7.53	0.9
	COOH	Yellow	136.95	-8.24	0.32
mpn-Mg2(dobpdc)	M-OCO	Blue	168.15	-7.54	0.98
	M-OCO	Red	182.32	-7.24	0.96
	COOH	Grey	220.9	7.68	0.58
	COOH	Yellow	118.11	-8.19	0.46
dmpn-Zn2(dobpdc)	M-OCO	Blue	164.87	-8.23	0.92
	M-OCO	Red	185.12	-7.15	0.89
	COOH	Grey	222.77	7.78	0.59
	COOH	Yellow	125.23	-8.22	0.42
pn-Mg2(dobpdc)	COOH	Grey	193.07	-6.99	0.95
	COOH	Yellow	122.17	-8.22	0.34
	COOH	Grey	188.07	6.79	0.94
	COOH	Yellow	131.52	-8.15	0.42
dmpn-Mg2(dobpdc)	COOH	Grey	196.48	-6.94	0.97
	COOH	Yellow	123.71	-8.31	0.39
	COOH	Grey	196.61	6.78	0.92
	COOH	Yellow	133.41	-8.11	0.4
mpn-Mg2(dobpdc)	COOH	Grey	191.84	-7.04	0.92
	COOH	Yellow	120.16	-8.22	0.34
	COOH	Grey	185.29	6.78	0.94
	COOH	Yellow	132.22	-8.11	0.39
dmpn--Zn2(dobpdc)	COOH	Grey	194.26	-6.98	0.96
	COOH	Yellow	124.24	-8.26	0.37
	COOH	Grey	194.64	6.73	0.95
	COOH	Yellow	134.35	-8.06	0.4
